# Supplementary material for: Green synthesis and characterization of silver nanoparticles and its efficacy against Rhizoctonia solani, a fungus causing sheath blight disease in rice
Source: PLoS One. 2024 Jun 18;19(6):e0304817. doi: 10.1371/journal.pone.0304817 (PMC11185457; doi:10.1371/journal.pone.0304817)
Supplement: S1 Data — (XLSX) [file pone.0304817.s001.xlsx]

## Sheet: In vitro
Treatments	0Hr	24Hr	48Hr	72Hr
Control (R. solani)R1	0.3	3.45	6.3	9
Control(R. solani) R2	0.3	3.6	6.8	9
Control (R. solani)R3	0.3	3.25	6.5	9
AgNO3 R1	0.3	1.4	1.4	1.4
AgNO3 R2	0.3	1.5	1.6	1.6
AgNO3 R3	0.3	1	1	1
Emister top R1	0.3	0.3	0.3	0.3
Emister top R2	0.3	0.3	0.3	0.3
Emister top R3	0.3	0.3	0.3	0.3
Leaf extract R1	0.3	3.5	6.8	9
Leaf extract R2	0.3	3.25	6.9	9
Leaf extract R3	0.3	3.1	7	9
Water R1	0.3	3.1	6.8	9
Water R2	0.3	3.5	7.1	9
Water R3	0.3	3	7	9
Ag:D= 10:1 R1	0.3	1.9	2.4	3
Ag:D= 10:1 R2	0.3	2.2	2.7	3
Ag:D= 10:1 R3	0.3	2.2	2.7	3.1
Ag:D= 10:2 R1	0.3	1.3	1.5	1.8
Ag:D= 10:2 R2	0.3	1.2	1.5	1.9
Ag:D= 10:2 R3	0.3	1.2	1.6	1.8
Ag:D= 10:3 R1	0.3	1.2	1.5	1.45
Ag:D= 10:3 R2	0.3	1.3	1.6	1.7
Ag:D= 10:3 R3	0.3	1.35	1.6	1.6
Ag:D= 10:1(pH9) R1	0.3	1.1	1.5	1.7
Ag:D= 10:1(pH9) R2	0.3	1.4	1.7	1.8
Ag:D= 10:1(pH9) R3	0.3	1.5	1.7	1.9
Ag:D= 10:2(pH9) R1	0.3	1.6	1.95	1.95
Ag:D= 10:2(pH9) R2	0.3	1.75	2.3	2.3
Ag:D= 10:2(pH9) R3	0.3	1.55	2.25	2.35
Ag:D= 10:3(pH9) R1	0.3	1.8	2.25	2.25
Ag:D= 10:3(pH9) R2	0.3	1.65	2.35	2.5
Ag:D= 10:3(pH9) R3	0.3	1.5	2.5	2.55
Ag:D= 10:1(pH10) R1	0.3	0.7	0.7	0.7
Ag:D= 10:1(pH10) R2	0.3	1.3	1.3	1.3
Ag:D= 10:1(pH10) R3	0.3	1	1	1
Ag:D= 10:2(pH10) R1	0.3	1.3	1.45	1.45
Ag:D= 10:2(pH10) R2	0.3	1.4	1.55	1.55
Ag:D= 10:2(pH10) R3	0.3	1.25	1.5	1.6
Ag:D= 10:3(pH10) R1	0.3	1.55	1.95	2.3
Ag:D= 10:3(pH10) R2	0.3	1.9	2.55	2.75
Ag:D= 10:3(pH10) R3	0.3	1.85	2.5	2.55
Ag:D= 10:1(pH11) R1	0.3	2.2	2.9	2.9
Ag:D= 10:1(pH11) R2	0.3	2	2.6	2.6
Ag:D= 10:1(pH11) R3	0.3	1.9	2.5	2.5
Ag:D= 10:2(pH11) R1	0.3	1.6	2.2	2.7
Ag:D= 10:2(pH11) R2	0.3	1.8	2.2	2.8
Ag:D= 10:2(pH11) R3	0.3	2	2.5	2.5
Ag:D= 10:3(pH11) R1	0.3	1.7	2.2	2.6
Ag:D= 10:3(pH11) R2	0.3	1.9	2.3	2.5
Ag:D= 10:3(pH11) R3	0.3	2	2.3	2.8

## Sheet: pot 1
		Plant height
		1	2	3
	R1	110	90	117		27	17	16		24.5455	18.8889	13.6752	19.0365					Disease control	1	23.6948
T1 D. control	R2	96	96	105		20	23	25		20.8333	23.9583	23.8095	22.8671	23.1214				Disease control	2	24.8014	23.1214
	R3	115	105	120		35	32	33		30.4348	30.4762	27.5	29.4703					Disease control	3	20.868
	R4	116	85	119		22	22	22		18.9655	25.8824	18.4874	21.1118					Leaf extract	1	20.105
	R1	117	104	120		0	23	27		0	22.1154	22.5	14.8718					Leaf extract	2	17.2054
T2 Leaf extract	R2	102	102	100		25	18	26		24.5098	17.6471	26	22.719	19.7396				Leaf extract	3	21.9084	19.7396			19.0365			23.6948
	R3	105	94	94		34	10	20		32.381	10.6383	21.2766	21.4319					AgNO3(0.01%)	1	15.4647				22.8671	4.51289		24.8014	2.02842
	R4	102	114	112		24	21	20		23.5294	18.4211	17.8571	19.9359					AgNO3(0.01%)	2	25.4597	18.8516			29.4703			20.868
	R1	116	116	0		23	44	0		19.8276	37.931	0	19.2529					AgNO3(0.01%)	3	15.6305				21.1118
T3(AgNO3)	R2	100	115	115		18	29	28		18	25.2174	24.3478	22.5217	18.8516				Amister Top	1	16.5598
	R3	94	120	117		10	19	25		10.6383	15.8333	21.3675	15.9464					Amister Top	2	11.9056	12.9642
	R4	112	105	119		15	24	20		13.3929	22.8571	16.8067	17.6856					Amister Top	3	10.4271				Disease control	23.1214
	R1	118	115	115		14	13	10		11.8644	11.3043	8.69565	10.6215					AgNPs(0.002%)	1	18.6954				Leaf extract	19.7396
T4(Amistar Top)	R2	116	119	120		27	15	11		23.2759	12.605	9.16667	15.0159	12.9642				AgNPs(0.002%)	2	19.7387				AgNO3(7.5ppm)	18.8516
	R3	91	134	130		15	14	18		16.4835	10.4478	13.8462	13.5925					AgNPs(0.002%)	3	17.6992	18.7111			AgNPs(1.5ppm)	18.7111
	R4	130	98	100		19	13	10		14.6154	13.2653	10	12.6269					AgNPs(0.004%)	1	15.5929				AgNPs(3ppm)	16.3884
	R1	117	123	118		21	28	20		17.9487	22.7642	16.9492	19.2207					AgNPs(0.004%)	2	22.3011	16.3884			AgNPs(4.5ppm)	16.2782
T5(0.002%)	R2	121	130	100		23	26	20		19.0083	20	20	19.6694	18.7111				AgNPs(0.004%)	3	11.2712				AgNPs(6ppm)	15.7347
	R3	112	105	116		22	17	24		19.6429	16.1905	20.6897	18.841					AgNPs(0.006%)	1	15.619				AgNPs(7.5ppm)	15.4033
	R4	110	100	114		20	20	15		18.1818	20	13.1579	17.1132					AgNPs(0.006%)	2	18.4165	16.2782			Amister Top	12.9642
	R1	92	115	100		18	29	20		19.5652	25.2174	20	21.5942					AgNPs(0.006%)	3	14.799				Healthy Control	0
T6(0.004%)	R2	98	96	105		12	13	0		12.2449	13.5417	0	8.59552	15.7347				AgNPs(0.008%)	1	15.4087
	R3	96	110	129		16	19	15		16.6667	17.2727	11.6279	15.1891					AgNPs(0.008%)	2	17.8541	15.7347
	R4	114	117	116		15	18	28		13.1579	15.3846	24.1379	17.5601					AgNPs(0.008%)	3	13.9415
	R1	120	115	100		26	29	14		21.6667	25.2174	14	20.2947					AgNPs(0.01%)	1	17.2379
T7(0.006%)	R2	95	112	126		10	23	10		10.5263	20.5357	7.93651	12.9995	16.3884				AgNPs(0.01%)	2	12.8882	15.4033
	R3	96	114	108		18	23	13		18.75	20.1754	12.037	16.9875					AgNPs(0.01%)	3	16.0837
	R4	105	116	108		12	27	12		11.4286	23.2759	11.1111	15.2718					Healthy Control	1	0
	R1	90	86	114		18	12	21		20	13.9535	18.4211	17.4582					Healthy Control	2	0	0
T8(0.008%)	R2	119	117	100		23	22	10		19.3277	18.8034	10	16.0437	16.2782				Healthy Control	3	0
	R3	108	110	112		13	23	17		12.037	20.9091	15.1786	16.0416
	R4	108	100	109		12	20	17		11.1111	20	15.5963	15.5691
	R1	104	112	111		20	16	24		19.2308	14.2857	21.6216	18.3794
T9(0.01%)	R2	93	109	132		15	14	14		16.129	12.844	10.6061	13.193	15.4033
	R3	83	100	119		11	10	18		13.253	10	15.1261	12.793
	R4	118	104	106		24	15	18		20.339	14.4231	16.9811	17.2477
	R1	119	111	122		0	0	0		0	0	0	0
T10(Healthy Control)	R2	96	104	103		0	0	0		0	0	0	0	0
	R3	115	109	86		0	0	0		0	0	0	0
	R4	100	100	117		0	0	0		0	0	0	0

## Sheet: Sheet2
	R1	24.5455	18.8889	13.6752	19.0365														Statistical Tool for Agricultural Research (STAR)
D. control	R2	20.8333	23.9583	23.8095	22.8671	23.1214		Disease control	23.1214										Tue Mar 12 17:14:24 2024
	R3	30.4348	30.4762	27.5	29.4703	4.51289		Leaf extract	19.7396
	R4	18.9655	25.8824	18.4874	21.1118			AgNO3(7.5ppm)	18.8516										Analysis of Variance
	R1	0	22.1154	22.5	14.8718			AgNPs(1.5ppm)	18.7111										Randomized Complete Block Design
Leaf extract	R2	24.5098	17.6471	26	22.719	19.7396		AgNPs(3ppm)	16.3884
	R3	32.381	10.6383	21.2766	21.4319	3.43873		AgNPs(4.5ppm)	16.2782										==========================================
	R4	23.5294	18.4211	17.8571	19.9359			AgNPs(6ppm)	15.7347										ANALYSIS FOR RESPONSE VARIABLE: X.RLH
	R1	19.8276	37.931	0	19.2529			AgNPs(7.5ppm)	15.4033										==========================================
AgNO3(7.5ppm)	R2	18	25.2174	24.3478	22.5217	18.8516		Amister Top	12.9642
	R3	10.6383	15.8333	21.3675	15.9464	2.79469		Healthy Control	0										Summary Information
	R4	13.3929	22.8571	16.8067	17.6856														-----------------------------------------------------------------------------
	R1	11.8644	11.3043	8.69565	10.6215														FACTOR NO. OF LEVELS LEVELS
Amistar Top	R2	23.2759	12.605	9.16667	15.0159	12.9642													-----------------------------------------------------------------------------
	R3	16.4835	10.4478	13.8462	13.5925	1.84447													Treatment 10 AgNO3(7.5ppm), AgNPs(1.5ppm), ..., Leaf Extract
	R4	14.6154	13.2653	10	12.6269														Rep 4 R1, R2, R3, R4
	R1	17.9487	22.7642	16.9492	19.2207														-----------------------------------------------------------------------------
AgNPs(1.5ppm)	R2	19.0083	20	20	19.6694	18.7111													Number of Observations Read and Used: 40
	R3	19.6429	16.1905	20.6897	18.841	1.11775
	R4	18.1818	20	13.1579	17.1132			Disease control	4.51289			Disease control	a
	R1	21.6667	25.2174	14	20.2947			Leaf extract	3.43873			Leaf extract	ab						ANOVA TABLE
AgNPs(3ppm)	R2	10.5263	20.5357	7.93651	12.9995	16.3884		AgNO3(7.5ppm)	2.79469			AgNO3(7.5ppm)	ab						Response Variable: X.RLH
	R3	18.75	20.1754	12.037	16.9875	3.07404		AgNPs(1.5ppm)	1.11775			AgNPs(1.5ppm)	ab						------------------------------------------------------------
	R4	11.4286	23.2759	11.1111	15.2718			AgNPs(3ppm)	3.07404			AgNPs(3ppm)	ab						Source DF Sum of Square Mean Square F Value Pr(> F)
	R1	20	13.9535	18.4211	17.4582			AgNPs(4.5ppm)	0.817738			AgNPs(4.5ppm)	ab						------------------------------------------------------------
AgNPs(4.5ppm)	R2	19.3277	18.8034	10	16.0437	16.2782		AgNPs(6ppm)	5.44462			AgNPs(6ppm)	ab						Rep 3 4.4282 1.4761 0.15 0.9313
	R3	12.037	20.9091	15.1786	16.0416	0.817738		AgNPs(7.5ppm)	2.82593			AgNPs(7.5ppm)	ab						Treatment 9 1381.0561 153.4507 15.19 0.0000
	R4	11.1111	20	15.5963	15.5691			Amister Top	1.84447			Amister Top	b						Error 27 272.7746 10.1028
	R1	19.5652	25.2174	20	21.5942			Healthy Control	0			Healthy Control	c						Total 39 1658.2589
AgNPs(6ppm)	R2	12.2449	13.5417	0	8.59552	15.7347													------------------------------------------------------------
	R3	16.6667	17.2727	11.6279	15.1891	5.44462								AgNO3(7.5ppm) 18.85 4 ab
	R4	13.1579	15.3846	24.1379	17.5601									AgNPs(1.5ppm) 18.71 4 ab					Summary Statistics
	R1	19.2308	14.2857	21.6216	18.3794									AgNPs(3ppm) 16.39 4 ab					--------------------
AgNPs(7.5ppm)	R2	16.129	12.844	10.6061	13.193	15.4033								AgNPs(4.5ppm) 16.28 4 ab					CV(%) X.RLH Mean
	R3	13.253	10	15.1261	12.793	2.82593								AgNPs(6ppm) 15.73 4 ab					--------------------
	R4	20.339	14.4231	16.9811	17.2477									AgNPs(7.5ppm) 15.40 4 ab					20.22 15.72
	R1	0	0	0	0									Amistar Top 12.96 4 b					--------------------
T10(Healthy Control)	R2	0	0	0	0	0								Dis. Cont 23.12 4 a
	R3	0	0	0	0									Healthy Control 0.00 4 c					Standard Errors
	R4	0	0	0	0									Leaf Extract 19.74 4 ab					--------------------
																			Effects StdErr
																			--------------------
																			Rep 1.42
																			Treatment 2.25
																			--------------------
																			Pairwise Mean Comparison of Treatment
																			Tukeys's Honest Significant Difference (HSD) Test
																			Alpha 0.05
																			Error Degrees of Freedom 27
																			Error Mean Square 10.1028
																			Critical Value 4.8644
																			Test Statistics 7.7308
																			Summary of the Result:
																			---------------------------------------
																			Treatment means N group
																			---------------------------------------
																			AgNO3(7.5ppm) 18.85 4 ab
																			AgNPs(1.5ppm) 18.71 4 ab
																			AgNPs(3ppm) 16.39 4 ab
																			AgNPs(4.5ppm) 16.28 4 ab
																			AgNPs(6ppm) 15.73 4 ab
																			AgNPs(7.5ppm) 15.40 4 ab
																			Amistar Top 12.96 4 b
																			Dis. Cont 23.12 4 a
																			Healthy Control 0.00 4 c
																			Leaf Extract 19.74 4 ab
																			---------------------------------------
																			Means with the same letter are not significantly different.

## Sheet: pot2
Treatments	Plant height				Disease height
	R1	111	104	117	28	35	33	25.2252	33.6538	28.2051	29.0281								Treatments	Rep	RLH (%)
Dis. Cont	R2	115	115	111	35	27	23	30.4348	23.4783	20.7207	24.8779	24.9778			Disease control	24.9778				1	24.5926			Disease control		24.9778
	R3	114	114	113	31	26	36	27.193	22.807	31.8584	27.2861				Leaf extract	24.8635				2	24.9028	24.9778		Leaf extract		24.8635
	R4	116	122	124	18	24	26	15.5172	19.6721	20.9677	18.719				AgNO3(37.5ppm)	24.3365				3	25.438			Amister Top		14.755
	R1	102	110	100	20	32	32	19.6078	29.0909	32	26.8996				AgNPs(7.5ppm)	21.6078				1	24.3503			AgNO3(37.5ppm)		24.3568
Leaf Extract	R2	94	102	100	23	28	18	24.4681	27.451	18	23.3064	24.8635			AgNPs(15ppm)	18.3075			Leaf extract	2	25.6285	24.8635		AgNPs(7.5ppm)		21.6078
	R3	116	107	115	37	31	36	31.8966	28.972	31.3043	30.7243				AgNPs(22.5ppm)	16.853			Leaf extract	3	24.6118			AgNPs(15ppm)		18.3075
	R4	112	100	105	24	17	18	21.4286	17	17.1429	18.5238				AgNPs(30ppm)	15.0022			Amister Top	1	14.87			AgNPs(22.5ppm)		16.875
	R1	96	109	96	23	25	26	23.9583	22.9358	27.0833	24.6591				Amister Top	14.6846			Amister Top	2	13.6891	14.6846		AgNPs(30ppm)		15.0367
AgNO3(37.5ppm)	R2	105	100	109	25	29	30	23.8095	29	27.5229	26.7775	24.3568			AgNPs(37.5ppm)	13.2711			Amister Top	3	15.4947			AgNPs(37.5ppm)		13.2711
	R3	112	118	118	31	23	26	27.6786	19.4915	22.0339	23.068				Healthy control	0			AgNPs(0.04%)	1	15.2113			Healthy Control		0
	R4	119	108	113	26	22	30	21.8487	20.3704	26.5487	22.9226								AgNPs(0.04%)	2	15.4374	15.0022
	R1	117	120	124	13	18	20	11.1111	15	16.129	14.08								AgNPs(0.04%)	3	14.3578
	R2	115	127	127	23	19	20	20	14.9606	15.748	16.9029	14.6894							AgNO3(37.5ppm)	1	25.8149
TAmistar Top	R3	130	130	130	18	15	18	13.8462	11.5385	13.8462	13.0769								AgNO3(37.5ppm)	2	24.2551	24.3365
	R4	107	106	107	17	19	11	15.8879	17.9245	10.2804	14.6976								AgNO3(37.5ppm)	3	22.9395
	R1	106	116	102	24	29	41	22.6415	25	40.1961	29.2792								AgNPs(0.01%)	1	18.1737
AgNPs(7.5ppm)	R2	108	120	122	31	38	38	28.7037	31.6667	31.1475	30.506	21.6078							AgNPs(0.01%)	2	20.4331	21.6078
	R3	113	109	100	10	15	11	8.84956	13.7615	11	11.2037								AgNPs(0.01%)	3	26.2165
	R4	120	115	111	15	13	25	12.5	11.3043	22.5225	15.4423								AgNPs(0.02%)	1	23.3842
	R1	120	124	116	13	10	16	10.8333	8.06452	13.7931	10.897								AgNPs(0.02%)	2	15.0735	18.3075
AgNPs(15ppm)	R2	117	123	120	34	18	17	29.0598	14.6341	14.1667	19.2869	18.3075							AgNPs(0.02%)	3	16.4648
	R3	123	116	116	31	20	28	25.2033	17.2414	24.1379	22.1942								AgNPs(0.03%)	1	17.867
	R4	109	113	109	31	23	15	28.4404	20.354	13.7615	20.8519								AgNPs(0.03%)	2	14.9761	16.853
	R1	114	113	111	16	14	16	14.0351	12.3894	14.4144	13.613								AgNPs(0.03%)	3	17.7158
	R2	132	132	120	22	21	24	16.6667	15.9091	20	17.5253	16.875							AgNPs(0.05%)	1	15.6188
AgNPs(22.5ppm)	R3	106	100	107	19	20	26	17.9245	20	24.2991	20.7412								AgNPs(0.05%)	2	13.8958	13.2711
	R4	128	124	120	20	16	22	15.625	12.9032	18.3333	15.6205								AgNPs(0.05%)	3	10.2985
	R1	117	122	120	21	18	23	17.9487	14.7541	19.1667	17.2898								Healthy control	1	0
AgNPs(30ppm)	R2	114	127	130	16	20	19	14.0351	15.748	14.6154	14.7995	15.0367							Healthy control	2	0	0
	R3	122	124	123	21	19	17	17.2131	15.3226	13.8211	15.4523								Healthy control	3	0
	R4	119	119	126	15	13	18	12.605	10.9244	14.2857	12.605
	R1	100	120	118	12	13	11	12	10.8333	9.32203	10.7185
AgNPs(37.5ppm)	R2	115	114	102	20	17	10	17.3913	14.9123	9.80392	14.0358	13.2711
	R3	102	112	110	13	10	10	12.7451	8.92857	9.09091	10.2549
	R4	118	110	131	24	23	17	20.339	20.9091	12.9771	18.0751
	R1	119	99	109	0	0	0	0	0	0	0
Healthy Control	R2	118	115	115	0	0	0	0	0	0	0	0
	R3	106	115	119	0	0	0	0	0	0	0
	R4	120	120	123	0	0	0	0	0	0	0

## Sheet: Pot2.1
Disease control		24.9778
Leaf extract		24.8635															Statistical Tool for Agricultural Research (STAR)					Treatment	Rep	%RLH
AgNO3(37.5ppm)		24.3568															Tue Mar 12 15:51:28 2024					Dis. Cont	R1	29.0281
AgNPs(7.5ppm)		21.6078																				Dis. Cont	R2	24.8779	4.50611
AgNPs(15ppm)		18.3075															Analysis of Variance					Dis. Cont	R3	27.2861
AgNPs(22.5ppm)		16.875															Randomized Complete Block Design					Dis. Cont	R4	18.719
AgNPs(30ppm)		15.0367																				Leaf Extract	R1	26.8996
Amister Top		14.755															==========================================					Leaf Extract	R2	23.3064	5.19971
AgNPs(37.5ppm)		13.2711															ANALYSIS FOR RESPONSE VARIABLE: X.RLH					Leaf Extract	R3	30.7243
Healthy Control		0															==========================================					Leaf Extract	R4	18.5238
																						AgNO3(37.5ppm)	R1	24.6591
																	Summary Information					AgNO3(37.5ppm)	R2	26.7775	1.79528
																	-----------------------------------------------------------------------------					AgNO3(37.5ppm)	R3	23.068
																	FACTOR NO. OF LEVELS LEVELS					AgNO3(37.5ppm)	R4	22.9226
																	-----------------------------------------------------------------------------					Amistar Top	R1	14.08
																	Treatment 10 AgNO3(37.5ppm), AgNPs(15ppm), ..., Leaf Extract					Amistar Top	R2	16.9029	1.61977
Disease control	4.50611		Disease control	a													Rep 4 R1, R2, R3, R4					Amistar Top	R3	13.0769
Leaf extract	5.19971		Leaf extract	a													-----------------------------------------------------------------------------					Amistar Top	R4	14.6976
AgNO3(37.5ppm)	1.79528		AgNO3(37.5ppm)	b													Number of Observations Read and Used: 40					AgNPs(7.5ppm)	R1	29.2792
AgNPs(7.5ppm)	1.61977		AgNPs(7.5ppm)	ab																		AgNPs(7.5ppm)	R2	30.506	9.7346
AgNPs(15ppm)	9.7346		AgNPs(15ppm)	ab																		AgNPs(7.5ppm)	R3	11.2037
AgNPs(22.5ppm)	5.08119		AgNPs(22.5ppm)	ab													ANOVA TABLE					AgNPs(7.5ppm)	R4	15.4423
AgNPs(30ppm)	3.03232		AgNPs(30ppm)	ab													Response Variable: X.RLH					AgNPs(15ppm)	R1	10.897
Amister Top	1.93378		Amister Top	ab									AgNO3(37.5ppm) 24.36 4 a				------------------------------------------------------------					AgNPs(15ppm)	R2	19.2869	5.08119
AgNPs(37.5ppm)	3.61831		AgNPs(37.5ppm)	b									AgNPs(15ppm) 18.31 4 ab				Source DF Sum of Square Mean Square F Value Pr(> F)					AgNPs(15ppm)	R3	22.1942
Healthy Control	0		Healthy Control	c									AgNPs(22.5ppm) 16.87 4 ab				------------------------------------------------------------					AgNPs(15ppm)	R4	20.8519
													AgNPs(30ppm) 15.04 4 ab				Rep 3 48.3638 16.1213 0.79 0.5110					AgNPs(22.5ppm)	R1	13.613
													AgNPs(37.5ppm) 13.27 4 b				Treatment 9 2050.8725 227.8747 11.14 0.0000					AgNPs(22.5ppm)	R2	17.5253	3.03232
													AgNPs(7.5ppm) 21.61 4 ab				Error 27 552.2383 20.4533					AgNPs(22.5ppm)	R3	20.7412
													Amistar Top 14.75 4 ab				Total 39 2651.4747					AgNPs(22.5ppm)	R4	15.6205
													Dis. Cont 24.98 4 a				------------------------------------------------------------					AgNPs(30ppm)	R1	17.2898
													Healthy Control 0.00 4 c									AgNPs(30ppm)	R2	14.7995	1.93378
													Leaf Extract 24.86 4 a				Summary Statistics					AgNPs(30ppm)	R3	15.4523
																	--------------------					AgNPs(30ppm)	R4	12.605
																	CV(%) X.RLH Mean					AgNPs(37.5ppm)	R1	10.7185
																	--------------------					AgNPs(37.5ppm)	R2	14.0358	3.61831
																	25.98 17.41					AgNPs(37.5ppm)	R3	10.2549
																	--------------------					AgNPs(37.5ppm)	R4	18.0751
																						Healthy Control	R1	0	0
																	Standard Errors					Healthy Control	R2	0
																	--------------------					Healthy Control	R3	0
																	Effects StdErr					Healthy Control	R4	0
																	--------------------
																	Rep 2.02
																	Treatment 3.20
																	--------------------
																	Pairwise Mean Comparison of Treatment
																	Tukeys's Honest Significant Difference (HSD) Test
																	Alpha 0.05
																	Error Degrees of Freedom 27
																	Error Mean Square 20.4533
																	Critical Value 4.8644
																	Test Statistics 10.9998
																	Summary of the Result:
																	---------------------------------------
																	Treatment means N group
																	---------------------------------------
																	AgNO3(37.5ppm) 24.36 4 a
																	AgNPs(15ppm) 18.31 4 ab
																	AgNPs(22.5ppm) 16.87 4 ab
																	AgNPs(30ppm) 15.04 4 ab
																	AgNPs(37.5ppm) 13.27 4 b
																	AgNPs(7.5ppm) 21.61 4 ab
																	Amistar Top 14.75 4 ab
																	Dis. Cont 24.98 4 a
																	Healthy Control 0.00 4 c
																	Leaf Extract 24.86 4 a
																	---------------------------------------
																	Means with the same letter are not significantly different.

## Sheet: Field
Repl	Treatment		Plant Height(cm)					Disease Height
		Hill1	Hill2	Hill3	Hill4	Hill5	Hill6	Hill1	Hill2	Hill3	Hill4	Hill5	Hill6
R1	T1	123	127	120	126	122	122	28	31	25	22	28	26
R2	T1	120	118	118	122	128	117	25	26	20	29	36	25
R3	T1	119	123	117	122	120	118	0	0	0	0	0
R1	T2	114	102	113	105	112	114	70	87	85	40	80	88
R2	T2	124	123	114	120	124	125	93	73	76	80	62	58
R3	T2	120	118	117	121	118	123	74	71	78	85	83	70
R1	T3	117	120	122	122	122	124	65	66	76	71	69	68
R2	T3	121	122	120	117	121	120	37	58	60	61	60	63
R3	T3	118	125	119	115	120	121	67	59	68	63	57	60
R1	T4	119	117	113	119	112	111	38	23	87	76	57	20
R2	T4	125	117	120	115	122	124	51	76	83	79	65	79
R3	T4	124	122	119	115	123	120	49	57	61	74	69	60
R1	T5	114	115	120	119	114	114	20	26	22	30	32	30
R2	T5	131	115	123	121	112	113	28	33	31	37	20	25
R3	T5	123	116	119	126	117	121	38	28	36	23	26	19
R1	T6	120	118	116	117	121	120	61	86	75	31	38	30
R2	T6	128	125	123	123	122	124	82	81	55	32	44	32
R3	T6	113	128	122	120	123	120	39	61	59	59	72	34
R1	T7	124	123	115	117	120	103	34	33	24	29	59	40
R2	T7	118	119	113	119	114	115	32	54	28	50	59	72
R3	T7	126	113	120	117	121	123	34	45	49	38	45	53
R1	T8	128	133	121	122	124	127	82	61	41	39	51	70
R2	T8	122	118	112	116	114	118	26	27	27	30	25	24
R3	T8	119	123	125	115	120	121	39	35	31	49	41	50
